# Supplementary material for: High Specificity in Circulating Tumor Cell Identification Is Required for Accurate Evaluation of Programmed Death-Ligand 1
Source: PLoS One. 2016 Jul 26;11(7):e0159397. doi: 10.1371/journal.pone.0159397 (PMC4961410; doi:10.1371/journal.pone.0159397)
Supplement: S1 Table — Details of disease and treatment response were compiled for each patient. Disease type and stage were determined clinically by histological examination. Mutational or PD-L1 expression status was based on analysis of tumor biopsies, if performed. Treatment and observed response were listed for the time of blood draw for samples analyzed and presented in the corresponding figures above. (XLSX) [file pone.0159397.s002.xlsx]

## Sheet: Sheet1
ID	Histology	Stage at diagnosis	Mutation Status	PD-L1 expression				Time since diagnosis (years)	Current therapy	Disease status	Prior treatments																	Fig#
				Not performed	Negative	Weakly Positive	Highly Positive				Ressection	Radiotherapy	Carboplatin	Pemetrexed	Paclitaxel	Doxycycline	Docetaxel	Gemcitabine	Cisplatin	Etoposide	Bevacizumab	Ramucirumab	Erlotinib	Crizotinib	Sorafenib	Nivolumab	HS90 inhibitor
255	Adenosquamous	Stage IIIA(T2N2)	EGFR/ALK negative		X			8.31507	Nivolumab (2nd line)	Stable	X	X	X	X			X		X									3
257	Adenocarcinoma	Stage IV(T4N3M1b)	EGFR/ALK negative	X				1.95068	Supportive care alone	Progressing		X	X	X				X										4
261	Adenocarcinoma	Stage IV	EGFR exon 19	X				0.5	Afatinib	partial response																		1
266	Adenocarcinoma	Stage IIIa(cT4cN1cMx)	Not performed	X				1	Observation	NED		X	X		X													2
271	Spindle cell, possibly sarcomatoid NSCLC (or sarcomatoid mesothelioma, or metastatic leiomyosarcoma)	Stage IV	Not performed	X				2.93425	Gemcitabine (3rd line)	Stable	X		X	X				X										1
								3.3	Gemcitabine (3rd line)	Stable																		2
276	Adenocarcinoma	Stage IV	Not performed	X				1.94247	Pemetrexed (1st line)	Stable			X	X														4
287	NSCLC with neuroendocrine features	Stage IV	EGFR exon 19 and 20	X				4	Nivolumab (3rd line)	Progressing		X					X		X	X								3
289	Adenocarcinoma	Stage IIIB	EGFR and ALK negative	X				8.11233	Nivolumab (4th line)	Not yet evaluated on current therapy	X		X	X			X	X										4
293	Adenocarcinoma	Stage IV	EGFR and ALK negative	X				2.1	Nab-paclitaxel (5th line)	Stable			X	X			X	X										2
								2.67945	Nab-paclitaxel (5th line)	Stable																		4
294	Squamous cell carcinoma	Stage IV	Not performed	X				0.3	Docetaxel (1st line)	partial response		X																1
304	Adenocarcinoma	Stage IV	EGFR/ALK negative				X	2.2	Referring to hospice	Progressing			X	X	X		X				X							2
317	Adenocarcinoma	stage IV	None detected	X				0.5	Nivolumab (3rd line)	Responding		X	X	X			X					X						2
324	Adenocarcinoma	Stage IV	EGFR exon 20 (non-sensitizing)			X		1.05479	Nivolumab (2nd line)	Progressing	X	X	X	X														4
333	Adenocarcinoma	Stage IV	KRAS Q61L		X			4.42466	Nivolumab (3rd line)	Stable			X	X							X				X			4
363	Adenocarcinoma	Stage IV	None detected	X				0.2	hospice	Progressing			X	X														4
364	Adenocarcinoma	Stage IIIA	EML4/ALK positive	X				5.4	Alectinib (3rd line)	Stable	X	X	X	X					X					X				4
367	Adenocarcinoma	Stage IIIA	KRAS G12D			X		1.75	Nivolumab (2nd line)	Progressing	X		X	X	X				X		X							4
368	Adenocarcinoma	Stage IV	EGFR exon 19	X				0.9	Osimertinib (2nd line)	Not yet evaluated on current therapy													X					4
Note: The patient ID number is not identifiable information, and corresponds to a coded number generated by the OnCore clinical trials database.
