# Supplementary material for: High Specificity in Circulating Tumor Cell Identification Is Required for Accurate Evaluation of Programmed Death-Ligand 1
Source: PLoS One. 2016 Jul 26;11(7):e0159397. doi: 10.1371/journal.pone.0159397 (PMC4961410; doi:10.1371/journal.pone.0159397)
Supplement: S2 Table — Data was compiled for figures and statistical references from the associated figures. Data was obtained from interpretation of fluorescence microscopy images and flow cytometry files using either JEX, R and Excel, or FloJo software. JEX and FCS source files are available upon request. (XLSX) [file pone.0159397.s003.xlsx]

## Sheet: Figure 1
Figure 1D
		pCK MFI
	Patient ID	CD11b-	CD11b+		fold		p-value:	0.0482302	(paired, one-tailed t-tests)
	261	763	16791		22.0066
	294	3125	29417		9.41344
	271	1088	8240		7.57353
Figure 1 E
		Isotype MFI
	Patient ID	CD11b-	CD11b+		fold		p-value:	0.0241108	(paired, one-tailed t-tests)
	261	91.9	3525		38.3569
	294	717	8824		12.3068
	271	373	7283		19.5255

## Sheet: Figure 2
Figure 2E
		%CD11b+ cells from associated capture Ab
	Patient ID	EpCAM	MUC1	Vim				p-value	(paired, one-tailed t-tests)
	271	0.25	0.31	0.53			EpCAM vs MUC1	0.409714
	317	0.24	0.22	0.44			MUC1 vs. Vim	0.0124755
	304	0.09	0.25	0.66			Vim vs. EpCAM	0.0429111
	266	0.03	0.03	0.06
	293	0.31	0.17	0.35

## Sheet: Figure 3
Figure 3D
		%CTC false-positives from capture:
	Patient ID	EpCAM	MUC1			p-value:	0.814694
	255	0.785714	0.857143				(paired, two-tailed t-test)
	287	1	1
	363	0.5	0.333333
	364	0.736842	0.777778
		0.755639	0.742063	average

## Sheet: Figure 4
Figure 4B
Average Expression of PD-L1 on CTCs
		pCK+CD45-		CD11b-pCK+CD45-			Overall				Sample
	Patient ID	Average	SD	Average	SD		p-value:	0.00321273		Effect Size	p-value	(unpaired, two-tailed t-test)
	257	198.626	128.663	177.081	134.307			(paired, two-tailed t-test)		0.163856	0.777665
	289	215.627	163.657	74.9606	62.2892					1.24514	0.0398857
	293	413.383	1148.03	71.5512	82.1385					0.555747	0.611466
	324	406.264	215.573	144.892	104.905					1.63114	1.94096e-06
	333	376.402	259.222	211.28	65.0044					1.01856	0.206857
	367	291.076	224.096	44.4728	149.17					1.32133	0.0001489
	368	335.903	191.441	201.401	191.638					0.702213	0.0622889
Frequency of Expression of PD-L1 on CTCs							Overall
	Patient ID	pCK+CD45-	CD11b-pCK+CD45-				p-value:	0.00842028
	257	0.764706	0.666667					(paired, two-tailed t-test)
	289	0.764706	0.333333
	293	0.764706	0.333333
	324	0.93038	0.647059
	333	0.954198	1
	367	0.844595	0.384615
	368	0.907895	0.625

## Sheet: S4 Figure
S4 Figure
		Patient	Frequency of CTC false-positives
C		265	0.1
		271	0.1
		293	0.12
		289	0.2
			0.13	average
			CD45- MUC1+	CD45- MUC1+ CD11b-		fold decrease		Sample p-value	(unpaired, one-tailed t-test)
E		293	161	51		3.15686		0.0650369
		289	203	64		3.17188		0.0339274
		265	51	45		1.13333		0.0454191
		271	62	66		0.939394		0.427631
				0.181412	overall p-value
