# Supplementary material for: High Specificity in Circulating Tumor Cell Identification Is Required for Accurate Evaluation of Programmed Death-Ligand 1
Source: PLoS One. 2016 Jul 26;11(7):e0159397. doi: 10.1371/journal.pone.0159397 (PMC4961410; doi:10.1371/journal.pone.0159397)
Supplement: S3 Table — Values posted on biogps.org were compiled for various markers associated with identification of myeloid subsets. These values correspond to mRNA expression levels, which may not always correlate absolutely with protein expression levels, and are meant to provide a rough comparison of relative expression. (XLSX) [file pone.0159397.s004.xlsx]

## Sheet: Sheet1
Protein	CD11b	CD16	CD15	CD66b	CD33
Gene	ITGAM	FCGR3B	FUT4	CEACAM8	CD33
Lung	95.55	5.35	4.1	6.6	21.7
CD33+ Myeloid	1506.9	25	12.85	7.45	420.05
CD14+ Monocyte	457.4	335.2	7	6.45	393.85
Whole Blood	749.6	6833	4.1	13.5	86.8
